# Supplementary material for: Genome-Wide Identification of the Hsp20 Family Responding to Heat Stress in Sunflower (Helianthus annuus L.)
Source: Int J Mol Sci. 2026 Jun 26;27(13):5799. doi: 10.3390/ijms27135799 (PMC13362471; doi:10.3390/ijms27135799)
Supplement: Supplementary file 1 [file ijms-27-05799-s001.zip]

Archive with 1 entries (1 files):
- ijms-4378451-supplementary.xlsx
